# Supplementary material for: JDroid: Android malware detection using hybrid opcode feature vector
Source: PeerJ Comput Sci. 2025 Jul 25;11:e3051. doi: 10.7717/peerj-cs.3051 (PMC12453807; doi:10.7717/peerj-cs.3051)
Supplement: Supplemental Information 3 [file peerj-cs-11-3051-s003.py]

import pandas as pd
import numpy as np
import matplotlib.pyplot as plt
import seaborn as sns
from collections import Counter
from sklearn.model_selection import train_test_split
from sklearn.preprocessing import StandardScaler
from sklearn.metrics import accuracy_score, confusion_matrix
from sklearn.neighbors import KNeighborsClassifier
from sklearn.linear_model import LogisticRegression
from sklearn.ensemble import RandomForestClassifier, ExtraTreesClassifier, GradientBoostingClassifier, AdaBoostClassifier, StackingClassifier
from sklearn.svm import SVC
from sklearn.tree import DecisionTreeClassifier
from sklearn.discriminant_analysis import LinearDiscriminantAnalysis
from sklearn.naive_bayes import GaussianNB
from sklearn.neural_network import MLPClassifier
from xgboost import XGBClassifier

# Load dataset
chunks = pd.read_csv('datacsv/rawexperimentaldata.csv', chunksize=50000, encoding='unicode_escape', delimiter=';')
df = pd.concat(chunks)

# Feature and target selection
X = df.loc[:, 'add-double':'tableswitch'].values
y = df.loc[:, 'Class'].values

# Print class distribution
counter = Counter(y)
print("Class distribution:", counter)

# Train-test split
X_train, X_test, y_train, y_test = train_test_split(X, y, test_size=0.30, random_state=125)

# Feature scaling
scaler = StandardScaler()
X_train_std = scaler.fit_transform(X_train)
X_test_std = scaler.transform(X_test)

# Evaluation function
def print_stats_percentage_train_test(algorithm_name, y_test, y_pred):
    print("\n------------------------------------------------------")
    print(f"Algorithm: {algorithm_name.__class__.__name__}")
    print(f"Accuracy: {accuracy_score(y_test, y_pred):.3f}")

    confmat = confusion_matrix(y_test, y_pred)
    print("Confusion matrix:")
    print(confmat)

    sns.heatmap(confmat, annot=True, fmt="d", annot_kws={'size': 15}, cmap="Blues", cbar=True)
    plt.title(f"Confusion matrix for {algorithm_name.__class__.__name__}")
    plt.xlabel("Predicted")
    plt.ylabel("Actual")
    plt.show()

# Classification Models
def run_model(model):
    model.fit(X_train_std, y_train)
    y_pred = model.predict(X_test_std)
    print_stats_percentage_train_test(model, y_test, y_pred)

# List of models
models = {
    "KNN": KNeighborsClassifier(n_neighbors=5, p=2, metric='minkowski'),
    "Logistic Regression": LogisticRegression(),
    "Random Forest": RandomForestClassifier(max_depth=7),
    "SVM": SVC(probability=True),
    "Decision Tree": DecisionTreeClassifier(),
    "LDA": LinearDiscriminantAnalysis(),
    "GaussianNB": GaussianNB(),
    "Extra Trees": ExtraTreesClassifier(criterion='entropy', max_depth=8),
    "Gradient Boosting": GradientBoostingClassifier(),
    "AdaBoost": AdaBoostClassifier(),
    "XGBoost": XGBClassifier(),
    "MLP Classifier": MLPClassifier(max_iter=1000, activation='relu', alpha=0.5, hidden_layer_sizes=(10, 20, 10), learning_rate='adaptive', solver='adam')
}

# Run all models
for name, model in models.items():
    print(f"\nRunning: {name}")
    run_model(model)

# Stacking Classifier
print("\nRunning: Stacking Classifier")
level0 = [
    ('forest', RandomForestClassifier()),
    ('extra', ExtraTreesClassifier()),
    ('mlp', MLPClassifier(max_iter=1000, activation='relu', alpha=0.05, hidden_layer_sizes=(50, 100, 50), learning_rate='adaptive', solver='adam')),
    ('gradient', GradientBoostingClassifier()),
    ('knn', KNeighborsClassifier(n_neighbors=5, p=2, metric='minkowski')),
    ('xgb', XGBClassifier(learning_rate=0.01, n_estimators=100, max_depth=10, min_child_weight=1, gamma=0, subsample=0.8, colsample_bytree=0.8, objective='binary:logistic', nthread=4, scale_pos_weight=1, seed=27))
]
level1 = XGBClassifier(learning_rate=0.01, n_estimators=10, max_depth=5, min_child_weight=1, gamma=0, subsample=0.8, colsample_bytree=0.8, objective='binary:logistic', nthread=4, scale_pos_weight=1, seed=27)
s_model = StackingClassifier(estimators=level0, final_estimator=level1, cv=2)
run_model(s_model)

### CROSS VALIDATION CODES  ##


def get_models():
    
    models = dict()
    models['svc'] = SVC()
    models['dt'] = DecisionTreeClassifier()       
    models['gradient'] = GradientBoostingClassifier()
    models['knn'] = KNeighborsClassifier(n_neighbors=5, p=2, metric='minkowski')
    models['gnb'] = GaussianNB()
    models['ada'] = AdaBoostClassifier()
    models['lr'] = LogisticRegression()
    models['lda'] = LinearDiscriminantAnalysis()
    models['mlp'] = mlp = MLPClassifier(max_iter=1000,activation='relu', alpha= 0.05, hidden_layer_sizes= (10, 20, 10), learning_rate= 'adaptive', solver= 'adam')  
    models['forest'] = RandomForestClassifier(max_depth=7) 
    models['xgb'] = XGBClassifier(learning_rate =0.4, n_estimators=1000, max_depth=1, min_child_weight=1,gamma=0, subsample=0.8, colsample_bytree=0.8, objective= 'binary:logistic', nthread=4,scale_pos_weight=1, seed=27)
    models['extra'] = ExtraTreesClassifier(max_depth=8)
    models['stacking'] = get_stacking()
    return models

  
## evaluate a give model using cross-validation
def evaluate_model(model, X_train_std, y_train):
	cv = RepeatedStratifiedKFold(n_splits=10, n_repeats=3, random_state=123)
	scores = cross_val_score(model, X_train_std, y_train, scoring='accuracy', cv=cv, error_score='raise')  # accuracy e göre alabiliriz. scoring'i
	return scores
 
 get the models to evaluate
models = get_models()
 evaluate the models and store results
results, names = list(), list()
for name, model in models.items():
	scores = evaluate_model(model, X_train_std, y_train)
	results.append(scores)
	names.append(name)
	print('>%s %.3f (%.3f)' % (name, mean(scores), std(scores)))
 plot model performance for comparison
pyplot.boxplot(results, labels=names, showmeans=True)
plt.ylabel('Accuracy Rate')
plt.xlabel('Classifiers')
plt.title('Cross Validation Folds')

pyplot.show()


## ROC CURVE CODES ##

def plot_ROC_curve(algo_name, model, X_train, y_train ):
    probablity = model.predict(X_train) 
    plt.figure(figsize = (18, 5))
    false_positive_rate, true_positive_rate, threshold = roc_curve(y_train, probablity)
    auc_score = roc_auc_score(y_train, probablity)
    plt.plot(false_positive_rate, true_positive_rate, label = "ROC CURVE, AREA = "+ str(auc_score))
    plt.plot([0, 1], [0, 1], 'red', lw = 3.7)
    plt.xlabel('False Positive Rate (1-Specificity)')
    plt.ylabel('True Positive Rate (Sensitivity)')
    plt.axis([0, 1, 0, 1])
    plt.legend(loc = 4)
    plt.title(algo_name)
    plt.show()

## HYPERPARAMETER TUNING FOR KNN

def knn_rc(X_train_std, y_train, X_test_std, y_test):
knn = KNeighborsClassifier(algorithm='auto')
parameters = {
    'n_neighbors': (1,10, 1),
    'leaf_size': (20,40,1),
    'p': (1,2),
    'weights': ('uniform', 'distance'),
    'metric': ('minkowski', 'chebyshev'),
}

##
grid_search = GridSearchCV(
estimator=knn,
param_grid=parameters,
scoring = 'accuracy',
n_jobs = -1,
cv = 5
)

# Here we go
#start_time = timer(None) # timing starts from this point for "start_time" variable
grid_search.fit(X_train_std, y_train)
#timer(start_time) # timing ends here for "start_time" variable
#random_search.fit(X_train_std, y_train)
y_pred = grid_search.predict(X_test_std)
print_stats_percentage_train_test(grid_search, y_test, y_pred)

print('Best Score: %s' % grid_search.best_score_)
print('Best Hyperparameters: %s' % grid_search.best_params_)
